# Supplementary material for: Using machine learning pipeline to predict entry into the attack zone in football
Source: PLoS One. 2023 Jan 18;18(1):e0265372. doi: 10.1371/journal.pone.0265372 (PMC9847968; doi:10.1371/journal.pone.0265372)
Supplement: S1 Data — https://doi.org/10.6084/m9.figshare.19222746 (player position and tracking). (TXT) [file pone.0265372.s001.txt]

S1 Data. Analyzed data. https://doi.org/10.6084/m9.figshare.19222746 (player position and tracking).
