# Supplementary material for: Using machine learning pipeline to predict entry into the attack zone in football
Source: PLoS One. 2023 Jan 18;18(1):e0265372. doi: 10.1371/journal.pone.0265372 (PMC9847968; doi:10.1371/journal.pone.0265372)
Supplement: S1 Code — https://github.com/lstival/soccer_graph_classification (Code repository). (TXT) [file pone.0265372.s002.txt]

S1 Code. Code Utilized. https://github.com/lstival/soccer graph classification (Code repository).
